# Supplementary material for: RNA-Seq Analysis of Peripheral Whole Blood from Dairy Bulls with High and Low Antibody-Mediated Immune Responses—A Preliminary Study
Source: Animals (Basel). 2023 Jul 5;13(13):2208. doi: 10.3390/ani13132208 (PMC10339907; doi:10.3390/ani13132208)
Supplement: Supplementary file 1 [file animals-13-02208-s001.zip]

Archive with 4 entries (4 files):
- Supplementary_File_S1.pdf
- Supplementary_File_S2.xls
- Supplementary_File_S3.xlsx
- Supplementary_File_S4.csv
