# Supplementary material for: RNA-Seq Analysis of Peripheral Whole Blood from Dairy Bulls with High and Low Antibody-Mediated Immune Responses—A Preliminary Study
Source: Animals (Basel). 2023 Jul 5;13(13):2208. doi: 10.3390/ani13132208 (PMC10339907; doi:10.3390/ani13132208)
Supplement: Supplementary file 1 [file animals-13-02208-s001.zip › Supplementary_File_S2.xls]

## Sheet: sheet1
ONTOLOGY	ID	Description	GeneRatio	BgRatio	pvalue	p.adjust	qvalue	geneID	Count
BP	GO:0030199	collagen fibril organization	5/156	15/4535	0.000102601	0.095926	0.0928789	280847/280760/534069/282187/282188	5
BP	GO:0032963	collagen metabolic process	6/156	24/4535	0.000121119	0.095926	0.0928789	286766/282187/282188/281914/281108/282603	6
BP	GO:0003008	system process	24/156	327/4535	0.000272686	0.127913	0.12385	281996/338078/280847/539090/287007/534069/282095/540853/282574/359713/282029/540407/282187/282188/281749/504417/535127/280804/445543/505519/281653/281654/537391/509486	24
BP	GO:0030336	negative regulation of cell migration	8/156	55/4535	0.000503862	0.127913	0.12385	338078/280760/282261/282141/504417/445543/515148/510833	8
BP	GO:0019730	antimicrobial humoral response	4/156	12/4535	0.000537467	0.127913	0.12385	280846/282305/508990/280844	4
BP	GO:0010633	negative regulation of epithelial cell migration	5/156	21/4535	0.000587961	0.127913	0.12385	338078/280760/282141/504417/445543	5
BP	GO:2000146	negative regulation of cell motility	8/156	57/4535	0.000645068	0.127913	0.12385	338078/280760/282261/282141/504417/445543/515148/510833	8
BP	GO:0040013	negative regulation of locomotion	8/156	58/4535	0.000726781	0.127913	0.12385	338078/280760/282261/282141/504417/445543/515148/510833	8
BP	GO:0051271	negative regulation of cellular component movement	8/156	58/4535	0.000726781	0.127913	0.12385	338078/280760/282261/282141/504417/445543/515148/510833	8
BP	GO:0097435	supramolecular fiber organization	13/156	142/4535	0.00106486	0.153746	0.148862	280847/280760/280765/534069/512410/281004/540407/282139/282187/282188/281189/511110/281592	13
BP	GO:0007179	transforming growth factor beta receptor signaling pathway	6/156	35/4535	0.00106768	0.153746	0.148862	531979/539090/534069/282188/504417/512259	6
BP	GO:0019953	sexual reproduction	15/156	189/4535	0.0019268	0.230669	0.223342	281184/529615/534169/513571/281067/613406/282574/539685/282373/280963/506864/513347/281041/512259/518001	15
BP	GO:0010596	negative regulation of endothelial cell migration	4/156	17/4535	0.00225866	0.230669	0.223342	338078/280760/282141/445543	4
BP	GO:0032094	response to food	4/156	17/4535	0.00225866	0.230669	0.223342	617510/282002/280804/280800	4
BP	GO:0006959	humoral immune response	6/156	41/4535	0.00249486	0.230669	0.223342	280846/282305/508990/512045/280844/281035	6
BP	GO:0030198	extracellular matrix organization	6/156	41/4535	0.00249486	0.230669	0.223342	280847/280760/534069/282187/282188/281914	6
BP	GO:0043062	extracellular structure organization	6/156	42/4535	0.00282945	0.230669	0.223342	280847/280760/534069/282187/282188/281914	6
BP	GO:0007283	spermatogenesis	10/156	105/4535	0.00301498	0.230669	0.223342	281184/529615/534169/281067/613406/539685/506864/513347/281041/518001	10
BP	GO:0071560	cellular response to transforming growth factor beta stimulus	6/156	43/4535	0.00319657	0.230669	0.223342	531979/539090/534069/282188/504417/512259	6
BP	GO:0098869	cellular oxidant detoxification	6/156	43/4535	0.00319657	0.230669	0.223342	280844/513108/511735/100140603/513240/512439	6
BP	GO:0010717	regulation of epithelial to mesenchymal transition	4/156	19/4535	0.00348624	0.230669	0.223342	539090/534069/282187/504417	4
BP	GO:0060349	bone morphogenesis	4/156	19/4535	0.00348624	0.230669	0.223342	280846/338078/282187/281914	4
BP	GO:0048232	male gamete generation	10/156	108/4535	0.00370514	0.230669	0.223342	281184/529615/534169/281067/613406/539685/506864/513347/281041/518001	10
BP	GO:0007167	enzyme linked receptor protein signaling pathway	12/156	145/4535	0.00387735	0.230669	0.223342	533929/531979/539090/280760/282261/508990/534069/282141/540407/282188/504417/512259	12
BP	GO:0007276	gamete generation	12/156	145/4535	0.00387735	0.230669	0.223342	281184/529615/534169/281067/613406/282574/539685/506864/513347/281041/512259/518001	12
BP	GO:0030574	collagen catabolic process	3/156	10/4535	0.00400979	0.230669	0.223342	281914/281108/282603	3
BP	GO:0071559	response to transforming growth factor beta	6/156	45/4535	0.00403603	0.230669	0.223342	531979/539090/534069/282188/504417/512259	6
BP	GO:0050954	sensory perception of mechanical stimulus	5/156	32/4535	0.00428744	0.230669	0.223342	539090/282029/282187/535127/281654	5
BP	GO:0060047	heart contraction	6/156	46/4535	0.00451222	0.230669	0.223342	338078/534069/540407/445543/505519/509486	6
BP	GO:0009719	response to endogenous stimulus	18/156	270/4535	0.00480586	0.230669	0.223342	533929/531979/539090/282261/508990/534069/281067/280888/540407/282187/282188/504417/280804/445543/515148/514951/282687/512259	18
BP	GO:0003015	heart process	6/156	47/4535	0.00502862	0.230669	0.223342	338078/534069/540407/445543/505519/509486	6
BP	GO:0097237	cellular response to toxic substance	6/156	47/4535	0.00502862	0.230669	0.223342	280844/513108/511735/100140603/513240/512439	6
BP	GO:0098754	detoxification	6/156	47/4535	0.00502862	0.230669	0.223342	280844/513108/511735/100140603/513240/512439	6
BP	GO:1990748	cellular detoxification	6/156	47/4535	0.00502862	0.230669	0.223342	280844/513108/511735/100140603/513240/512439	6
BP	GO:0051270	regulation of cellular component movement	14/156	189/4535	0.00509685	0.230669	0.223342	338078/539090/280760/282261/508990/534069/282141/282187/504417/445543/515148/510833/615869/509486	14
BP	GO:0016477	cell migration	17/156	253/4535	0.00565192	0.242328	0.23463	338078/539090/523601/280760/282261/508990/507389/534069/512410/282141/617510/282187/504417/445543/515148/510833/615869	17
BP	GO:0007601	visual perception	7/156	64/4535	0.00596168	0.242328	0.23463	281996/280847/287007/359713/282187/281653/281654	7
BP	GO:0050953	sensory perception of light stimulus	7/156	64/4535	0.00596168	0.242328	0.23463	281996/280847/287007/359713/282187/281653/281654	7
BP	GO:0044703	multi-organism reproductive process	15/156	213/4535	0.0060385	0.242328	0.23463	281184/529615/534169/513571/281067/613406/282574/539685/282373/280963/506864/513347/281041/512259/518001	15
BP	GO:0030334	regulation of cell migration	13/156	173/4535	0.00611939	0.242328	0.23463	338078/539090/280760/282261/508990/534069/282141/282187/504417/445543/515148/510833/615869	13
BP	GO:0051704	multi-organism process	15/156	216/4535	0.00685929	0.251918	0.243916	281184/529615/534169/513571/281067/613406/282574/539685/282373/280963/506864/513347/281041/512259/518001	15
BP	GO:0048870	cell motility	18/156	280/4535	0.00700145	0.251918	0.243916	338078/539090/523601/280760/282261/508990/507389/534069/512410/282141/617510/282187/504417/445543/515148/513347/510833/615869	18
BP	GO:0051674	localization of cell	18/156	280/4535	0.00700145	0.251918	0.243916	338078/539090/523601/280760/282261/508990/507389/534069/512410/282141/617510/282187/504417/445543/515148/513347/510833/615869	18
BP	GO:0030193	regulation of blood coagulation	4/156	23/4535	0.00715676	0.251918	0.243916	280685/281035/282006/282687	4
BP	GO:0050777	negative regulation of immune response	4/156	23/4535	0.00715676	0.251918	0.243916	282305/534069/282139/281035	4
BP	GO:0008015	blood circulation	9/156	101/4535	0.00747275	0.257323	0.249149	338078/534069/540407/282188/281749/445543/505519/537391/509486	9
BP	GO:0007600	sensory perception	10/156	120/4535	0.00780755	0.2627	0.254355	281996/280847/539090/287007/359713/282029/282187/535127/281653/281654	10
BP	GO:0003013	circulatory system process	9/156	102/4535	0.00796059	0.2627	0.254355	338078/534069/540407/282188/281749/445543/505519/537391/509486	9
BP	GO:0060485	mesenchyme development	6/156	52/4535	0.00828184	0.264914	0.256499	539090/534069/282187/281749/504417/281592	6
BP	GO:1900046	regulation of hemostasis	4/156	24/4535	0.00836217	0.264914	0.256499	280685/281035/282006/282687	4
BP	GO:0050832	defense response to fungus	3/156	13/4535	0.00885778	0.270691	0.262092	280846/282305/508990	3
BP	GO:0044057	regulation of system process	9/156	104/4535	0.00900891	0.270691	0.262092	338078/534069/282095/282574/540407/280804/445543/505519/509486	9
BP	GO:0008016	regulation of heart contraction	5/156	38/4535	0.0090572	0.270691	0.262092	338078/534069/540407/445543/505519	5
BP	GO:2000145	regulation of cell motility	13/156	182/4535	0.00927128	0.271958	0.263319	338078/539090/280760/282261/508990/534069/282141/282187/504417/445543/515148/510833/615869	13
BP	GO:0048609	multicellular organismal reproductive process	12/156	163/4535	0.00976916	0.28094	0.272016	281184/529615/534169/281067/613406/282574/539685/506864/513347/281041/512259/518001	12
BP	GO:0009636	response to toxic substance	6/156	54/4535	0.00993222	0.28094	0.272016	280844/513108/511735/100140603/513240/512439	6
BP	GO:0050878	regulation of body fluid levels	8/156	89/4535	0.0109	0.287423	0.278293	281067/280685/529660/281035/280804/281627/282006/282687	8
BP	GO:0009620	response to fungus	3/156	14/4535	0.0109927	0.287423	0.278293	280846/282305/508990	3
BP	GO:0070252	actin-mediated cell contraction	3/156	14/4535	0.0109927	0.287423	0.278293	338078/445543/509486	3
BP	GO:0070373	negative regulation of ERK1 and ERK2 cascade	3/156	14/4535	0.0109927	0.287423	0.278293	539090/504593/616227	3
BP	GO:0050818	regulation of coagulation	4/156	26/4535	0.0111551	0.287423	0.278293	280685/281035/282006/282687	4
BP	GO:0090130	tissue migration	7/156	72/4535	0.0112502	0.287423	0.278293	338078/280760/534069/282141/504417/445543/281592	7
BP	GO:0032504	multicellular organism reproduction	12/156	167/4535	0.0117292	0.292164	0.282884	281184/529615/534169/281067/613406/282574/539685/506864/513347/281041/512259/518001	12
BP	GO:0010632	regulation of epithelial cell migration	6/156	56/4535	0.0118046	0.292164	0.282884	338078/280760/534069/282141/504417/445543	6
BP	GO:0051241	negative regulation of multicellular organismal process	14/156	210/4535	0.0125418	0.305275	0.295578	280846/338078/539090/282305/280760/534069/282141/504417/281035/445543/515148/510833/282006/282880	14
BP	GO:0001764	neuron migration	4/156	27/4535	0.0127518	0.305275	0.295578	507389/617510/515148/510833	4
BP	GO:0009887	animal organ morphogenesis	11/156	149/4535	0.0129125	0.305275	0.295578	280846/338078/539090/523601/534069/282187/282188/281914/508090/509486/281592	11
BP	GO:0071495	cellular response to endogenous stimulus	15/156	233/4535	0.0133591	0.307301	0.29754	533929/531979/539090/508990/534069/281067/540407/282187/282188/504417/280804/445543/515148/514951/512259	15
BP	GO:0030048	actin filament-based movement	3/156	15/4535	0.0133991	0.307301	0.29754	338078/445543/509486	3
BP	GO:0040012	regulation of locomotion	13/156	191/4535	0.0135802	0.307301	0.29754	338078/539090/280760/282261/508990/534069/282141/282187/504417/445543/515148/510833/615869	13
BP	GO:0007178	transmembrane receptor protein serine/threonine kinase signaling pathway	6/156	59/4535	0.0150608	0.336005	0.325332	531979/539090/534069/282188/504417/512259	6
BP	GO:0050994	regulation of lipid catabolic process	3/156	16/4535	0.0160818	0.345649	0.33467	508990/280804/512259	3
BP	GO:0001837	epithelial to mesenchymal transition	4/156	29/4535	0.016366	0.345649	0.33467	539090/534069/282187/504417	4
BP	GO:0007605	sensory perception of sound	4/156	29/4535	0.016366	0.345649	0.33467	539090/282187/535127/281654	4
BP	GO:0010810	regulation of cell-substrate adhesion	4/156	29/4535	0.016366	0.345649	0.33467	282141/282139/282187/445543	4
BP	GO:0048762	mesenchymal cell differentiation	5/156	44/4535	0.0166222	0.346441	0.335436	539090/534069/282187/281749/504417	5
BP	GO:0006928	movement of cell or subcellular component	19/156	334/4535	0.0194213	0.399523	0.386832	338078/539090/523601/280760/282261/508990/507389/534069/512410/282141/617510/282187/504417/445543/515148/513347/510833/615869/509486	19
BP	GO:1903522	regulation of blood circulation	5/156	46/4535	0.0198641	0.403394	0.390581	338078/534069/540407/445543/505519	5
BP	GO:0031214	biomineral tissue development	5/156	47/4535	0.0216302	0.428279	0.414675	280846/282139/282187/282188/282104	5
BP	GO:0110148	biomineralization	5/156	47/4535	0.0216302	0.428279	0.414675	280846/282139/282187/282188/282104	5
BP	GO:0032368	regulation of lipid transport	3/156	18/4535	0.0222872	0.435839	0.421995	282574/280804/317777	3
BP	GO:0048705	skeletal system morphogenesis	4/156	32/4535	0.0228893	0.442154	0.428109	280846/338078/282187/281914	4
BP	GO:0001501	skeletal system development	7/156	84/4535	0.0245996	0.458641	0.444072	531979/280846/338078/282187/282188/281914/616088	7
BP	GO:0040011	locomotion	18/156	320/4535	0.0251172	0.458641	0.444072	338078/539090/523601/280760/282261/508990/507389/534069/512410/282141/617510/282187/504417/445543/515148/513347/510833/615869	18
BP	GO:0007596	blood coagulation	5/156	49/4535	0.0254623	0.458641	0.444072	280685/281035/281627/282006/282687	5
BP	GO:0007599	hemostasis	5/156	49/4535	0.0254623	0.458641	0.444072	280685/281035/281627/282006/282687	5
BP	GO:0010243	response to organonitrogen compound	11/156	165/4535	0.0257382	0.458641	0.444072	282261/508990/281067/540407/282187/282188/282002/280804/445543/515148/282687	11
BP	GO:0043200	response to amino acid	3/156	19/4535	0.0258124	0.458641	0.444072	282187/282188/280804	3
BP	GO:0001503	ossification	7/156	85/4535	0.0260591	0.458641	0.444072	280846/282261/534069/282139/282187/282188/282880	7
BP	GO:0007169	transmembrane receptor protein tyrosine kinase signaling pathway	7/156	85/4535	0.0260591	0.458641	0.444072	533929/539090/280760/282261/508990/282141/540407	7
BP	GO:2000026	regulation of multicellular organismal development	18/156	323/4535	0.0272872	0.469591	0.454675	280846/539090/282305/280760/534069/540853/526544/508292/282574/282141/282187/504417/529660/280804/445543/515148/510833/616088	18
BP	GO:0050817	coagulation	5/156	50/4535	0.0275316	0.469591	0.454675	280685/281035/281627/282006/282687	5
BP	GO:0072359	circulatory system development	13/156	210/4535	0.027598	0.469591	0.454675	539090/280760/280695/534069/414735/282141/540407/282188/281749/445543/505519/512259/509486	13
BP	GO:0061041	regulation of wound healing	4/156	34/4535	0.0280034	0.469591	0.454675	280685/281035/282006/282687	4
BP	GO:0010631	epithelial cell migration	6/156	68/4535	0.0284601	0.469591	0.454675	338078/280760/534069/282141/504417/445543	6
BP	GO:0090132	epithelium migration	6/156	68/4535	0.0284601	0.469591	0.454675	338078/280760/534069/282141/504417/445543	6
BP	GO:0048468	cell development	18/156	328/4535	0.031216	0.509754	0.493562	531979/280846/338078/529615/507389/281067/540853/526544/508292/282574/282029/540407/617510/281749/515148/510833/518001/281592	18
BP	GO:0071363	cellular response to growth factor stimulus	8/156	109/4535	0.0330236	0.529258	0.512446	533929/531979/539090/280760/534069/282188/504417/512259	8
BP	GO:0001101	response to acid chemical	3/156	21/4535	0.0337049	0.529258	0.512446	282187/282188/280804	3
BP	GO:0002698	negative regulation of immune effector process	3/156	21/4535	0.0337049	0.529258	0.512446	282305/534069/281035	3
BP	GO:1903034	regulation of response to wounding	4/156	36/4535	0.0337469	0.529258	0.512446	280685/281035/282006/282687	4
BP	GO:0000003	reproduction	16/156	285/4535	0.0344596	0.529941	0.513108	281184/532884/529615/534169/513571/281067/613406/282574/539685/282373/280963/506864/513347/281041/512259/518001	16
BP	GO:0022414	reproductive process	16/156	285/4535	0.0344596	0.529941	0.513108	281184/532884/529615/534169/513571/281067/613406/282574/539685/282373/280963/506864/513347/281041/512259/518001	16
BP	GO:0009725	response to hormone	9/156	131/4535	0.0354528	0.539973	0.522821	282261/508990/534069/280888/540407/280804/515148/514951/282687	9
BP	GO:0090288	negative regulation of cellular response to growth factor stimulus	3/156	22/4535	0.038068	0.574283	0.55604	539090/280760/504417	3
BP	GO:0050877	nervous system process	11/156	176/4535	0.0387775	0.579468	0.561061	281996/280847/539090/287007/540853/359713/282029/282187/535127/281653/281654	11
BP	GO:0070848	response to growth factor	8/156	113/4535	0.0396816	0.587435	0.568776	533929/531979/539090/280760/534069/282188/504417/512259	8
BP	GO:0006869	lipid transport	6/156	74/4535	0.0407797	0.592471	0.573651	515911/282574/281004/280804/508723/317777	6
BP	GO:0009612	response to mechanical stimulus	3/156	23/4535	0.0427047	0.592471	0.573651	540407/282187/445543	3
BP	GO:0018107	peptidyl-threonine phosphorylation	3/156	23/4535	0.0427047	0.592471	0.573651	539090/280804/767819	3
BP	GO:0060048	cardiac muscle contraction	3/156	23/4535	0.0427047	0.592471	0.573651	338078/445543/509486	3
BP	GO:0006937	regulation of muscle contraction	4/156	39/4535	0.043559	0.592471	0.573651	338078/282095/445543/509486	4
BP	GO:0043588	skin development	4/156	39/4535	0.043559	0.592471	0.573651	534069/282187/282188/445543	4
BP	GO:0031640	killing of cells of other organism	2/156	10/4535	0.0441361	0.592471	0.573651	280846/282305	2
BP	GO:0048002	antigen processing and presentation of peptide antigen	2/156	10/4535	0.0441361	0.592471	0.573651	281108/100126048	2
BP	GO:0060350	endochondral bone morphogenesis	2/156	10/4535	0.0441361	0.592471	0.573651	338078/282187	2
BP	GO:0086003	cardiac muscle cell contraction	2/156	10/4535	0.0441361	0.592471	0.573651	338078/445543	2
BP	GO:2000242	negative regulation of reproductive process	2/156	10/4535	0.0441361	0.592471	0.573651	529615/280963	2
BP	GO:0009611	response to wounding	7/156	96/4535	0.0461436	0.603098	0.583941	534069/280685/282139/281035/281627/282006/282687	7
BP	GO:0060348	bone development	4/156	40/4535	0.0471501	0.603098	0.583941	280846/338078/282187/281914	4
BP	GO:0007266	Rho protein signal transduction	3/156	24/4535	0.0476107	0.603098	0.583941	282188/511433/510833	3
BP	GO:0016525	negative regulation of angiogenesis	3/156	24/4535	0.0476107	0.603098	0.583941	539090/280760/282141	3
BP	GO:0018210	peptidyl-threonine modification	3/156	24/4535	0.0476107	0.603098	0.583941	539090/280804/767819	3
BP	GO:0050680	negative regulation of epithelial cell proliferation	3/156	24/4535	0.0476107	0.603098	0.583941	534069/327699/504417	3
BP	GO:2000181	negative regulation of blood vessel morphogenesis	3/156	24/4535	0.0476107	0.603098	0.583941	539090/280760/282141	3
BP	GO:0007507	heart development	6/156	77/4535	0.0480359	0.603098	0.583941	280695/534069/540407/281749/505519/509486	6
BP	GO:0051346	negative regulation of hydrolase activity	7/156	97/4535	0.0483545	0.603098	0.583941	531979/280846/539090/534069/327699/512164/407178	7
CC	GO:0031012	extracellular matrix	11/155	67/4788	7.71092e-06	0.00146507	0.00128245	280847/281154/280760/508990/534069/286766/281004/280963/282077/281914/504316	11
CC	GO:0030017	sarcomere	8/155	41/4788	3.87606e-05	0.00368226	0.00322325	511094/280765/282714/445543/535320/505519/509486/281592	8
CC	GO:0030016	myofibril	8/155	45/4788	7.83258e-05	0.003865	0.00338322	511094/280765/282714/445543/535320/505519/509486/281592	8
CC	GO:0043292	contractile fiber	8/155	46/4788	9.22427e-05	0.003865	0.00338322	511094/280765/282714/445543/535320/505519/509486/281592	8
CC	GO:0005615	extracellular space	20/155	245/4788	0.000101711	0.003865	0.00338322	531979/280846/282261/534069/280792/508292/281254/281004/282141/540923/280844/617510/286822/281108/280804/280800/281904/282603/504316/280839	20
CC	GO:0016459	myosin complex	5/155	18/4788	0.000202964	0.0064272	0.00562603	282714/535127/505519/281935/514106	5
CC	GO:0062023	collagen-containing extracellular matrix	7/155	40/4788	0.000246751	0.00669752	0.00586265	280847/280760/508990/286766/280963/282077/504316	7
CC	GO:0015629	actin cytoskeleton	9/155	87/4788	0.00183116	0.0413793	0.0362212	539090/511094/282714/535127/505519/281935/514106/509486/281592	9
CC	GO:0099512	supramolecular fiber	15/155	202/4788	0.00206225	0.0413793	0.0362212	280847/539090/281154/511094/280765/286766/282714/281189/535697/445543/535320/505519/539216/509486/281592	15
CC	GO:0099081	supramolecular polymer	15/155	204/4788	0.00227228	0.0413793	0.0362212	280847/539090/281154/511094/280765/286766/282714/281189/535697/445543/535320/505519/539216/509486/281592	15
CC	GO:0099503	secretory vesicle	10/155	108/4788	0.00239564	0.0413793	0.0362212	281610/280846/282044/524484/540853/282029/281071/526306/281108/510256	10
CC	GO:0014069	postsynaptic density	5/155	35/4788	0.00493266	0.0720927	0.0631061	281204/526544/616227/281653/520956	5
CC	GO:0032279	asymmetric synapse	5/155	35/4788	0.00493266	0.0720927	0.0631061	281204/526544/616227/281653/520956	5
CC	GO:0098794	postsynapse	9/155	103/4788	0.00577271	0.0783439	0.068578	281354/281204/507389/282044/540853/526544/616227/281653/520956	9
CC	GO:0098984	neuron to neuron synapse	5/155	38/4788	0.00705601	0.0893762	0.0782351	281204/526544/616227/281653/520956	5
CC	GO:0099572	postsynaptic specialization	5/155	39/4788	0.00788681	0.0936559	0.0819813	281204/526544/616227/281653/520956	5
CC	GO:0005882	intermediate filament	5/155	44/4788	0.013074	0.133524	0.116879	280765/281189/535697/445543/539216	5
CC	GO:0045202	synapse	15/155	247/4788	0.0131662	0.133524	0.116879	281354/281204/507389/282044/280765/540853/526544/616227/282029/282002/510256/281653/515233/520956/526221	15
CC	GO:0030175	filopodium	4/155	29/4788	0.0133524	0.133524	0.116879	507389/535127/281935/281592	4
CC	GO:0030054	cell junction	20/155	370/4788	0.0151386	0.143817	0.125889	281354/281204/507389/282044/280765/414735/540853/526544/616227/282029/282002/541164/511433/445543/510256/281653/515233/615869/520956/526221	20
CC	GO:0009898	cytoplasmic side of plasma membrane	3/155	17/4788	0.016207	0.146634	0.128356	540853/282139/445543	3
CC	GO:0030133	transport vesicle	7/155	87/4788	0.0218092	0.174415	0.152674	282044/524484/540853/282029/281071/526306/510256	7
CC	GO:0045111	intermediate filament cytoskeleton	5/155	50/4788	0.0218605	0.174415	0.152674	280765/281189/535697/445543/539216	5
CC	GO:0032587	ruffle membrane	3/155	19/4788	0.0220314	0.174415	0.152674	539090/504593/535127	3
CC	GO:0099080	supramolecular complex	16/155	291/4788	0.0250272	0.178156	0.155949	281184/280847/539090/281154/511094/280765/286766/282714/281189/535697/445543/535320/505519/539216/509486/281592	16
CC	GO:0043197	dendritic spine	3/155	20/4788	0.025317	0.178156	0.155949	507389/282044/520956	3
CC	GO:0044309	neuron spine	3/155	20/4788	0.025317	0.178156	0.155949	507389/282044/520956	3
CC	GO:0030141	secretory granule	6/155	73/4788	0.0298963	0.202868	0.17758	281610/280846/524484/281071/526306/281108	6
CC	GO:0001726	ruffle	4/155	39/4788	0.0360821	0.2364	0.206932	539090/504593/535127/281935	4
CC	GO:0008021	synaptic vesicle	4/155	40/4788	0.0391153	0.24773	0.21685	282044/540853/282029/510256	4
CC	GO:0120025	plasma membrane bounded cell projection	21/155	436/4788	0.0404362	0.247835	0.216941	514758/539090/281204/534169/287007/507389/282044/512410/504593/540853/616227/617510/282002/535127/508723/281935/445423/520956/281939/511110/281592	21
CC	GO:0070382	exocytic vesicle	4/155	41/4788	0.0422902	0.251098	0.219798	282044/540853/282029/510256	4
MF	GO:0005509	calcium ion binding	17/130	177/3922	5.75982e-05	0.0129596	0.0124291	281996/281154/282044/280685/414735/526544/280844/281914/282124/513316/505519/281653/514106/282603/281654/282006/509486	17
MF	GO:0008083	growth factor activity	8/130	50/3922	0.000195077	0.0219461	0.0210478	533929/534069/508292/282574/281254/282373/281214/281212	8
MF	GO:0048018	receptor ligand activity	13/130	134/3922	0.000412086	0.0230233	0.0220808	533929/338078/281154/534069/281552/280888/508292/282574/281254/282373/617510/281214/281212	13
MF	GO:0030546	signaling receptor activator activity	13/130	135/3922	0.00044325	0.0230233	0.0220808	533929/338078/281154/534069/281552/280888/508292/282574/281254/282373/617510/281214/281212	13
MF	GO:0030545	receptor regulator activity	13/130	137/3922	0.000511629	0.0230233	0.0220808	533929/338078/281154/534069/281552/280888/508292/282574/281254/282373/617510/281214/281212	13
MF	GO:0005539	glycosaminoglycan binding	7/130	54/3922	0.0018062	0.0677326	0.0649599	280846/281154/282305/280760/524484/281004/282880	7
MF	GO:0005102	signaling receptor binding	18/130	290/3922	0.00653365	0.21001	0.201413	533929/280846/338078/281154/534069/281552/280888/508292/282574/281254/281004/282373/282141/617510/280804/615869/281214/281212	18
MF	GO:0005179	hormone activity	6/130	54/3922	0.00827207	0.232652	0.223128	338078/281154/281552/280888/281254/617510	6
MF	GO:0005518	collagen binding	3/130	15/3922	0.0120893	0.291815	0.27987	280760/281914/504316	3
MF	GO:0004252	serine-type endopeptidase activity	5/130	43/3922	0.0129819	0.291815	0.27987	280846/280685/514946/282603/407178	5
MF	GO:0008201	heparin binding	5/130	44/3922	0.0142665	0.291815	0.27987	280846/281154/524484/281004/282880	5
MF	GO:0008236	serine-type peptidase activity	5/130	47/3922	0.0186263	0.325525	0.3122	280846/280685/514946/282603/407178	5
MF	GO:0008233	peptidase activity	11/130	164/3922	0.0190093	0.325525	0.3122	280846/280685/540923/286806/281914/281108/514946/282603/282687/407178/509235	11
MF	GO:0017171	serine hydrolase activity	5/130	48/3922	0.0202549	0.325525	0.3122	280846/280685/514946/282603/407178	5
MF	GO:1901681	sulfur compound binding	6/130	69/3922	0.0256856	0.361334	0.346543	280846/281154/524484/281004/353112/282880	6
MF	GO:0004175	endopeptidase activity	8/130	108/3922	0.0256949	0.361334	0.346543	280846/280685/281914/281108/514946/282603/282687/407178	8
MF	GO:0005544	calcium-dependent phospholipid binding	2/130	10/3922	0.0412176	0.487507	0.467551	282044/281627	2
MF	GO:0016701	oxidoreductase activity acting on single donors with incorporation of molecular oxygen	2/130	10/3922	0.0412176	0.487507	0.467551	414348/282139	2
MF	GO:0048306	calcium-dependent protein binding	2/130	10/3922	0.0412176	0.487507	0.467551	281653/509486	2
MF	GO:0019838	growth factor binding	3/130	24/3922	0.043334	0.487507	0.467551	282187/282188/514946	3
