# Supplementary material for: RNA-Seq Analysis of Peripheral Whole Blood from Dairy Bulls with High and Low Antibody-Mediated Immune Responses—A Preliminary Study
Source: Animals (Basel). 2023 Jul 5;13(13):2208. doi: 10.3390/ani13132208 (PMC10339907; doi:10.3390/ani13132208)
Supplement: Supplementary file 1 [file animals-13-02208-s001.zip › Supplementary_File_S3.xlsx]

## Sheet: sheet1
	ID	Description	GeneRatio	BgRatio	pvalue	p.adjust	qvalue	geneID	Count
bta05332	bta05332	Graft-versus-host disease	10/302	66/9012	6.14409e-05	0.0141756	0.0124926	618565/407173/282495/282494/505326/786717/100140174/100336869/353254/537065	10
bta04974	bta04974	Protein digestion and absorption	14/302	130/9012	0.000109888	0.0141756	0.0124926	540844/784876/511422/281752/282187/282188/282194/540701/287013/510833/282603/282687/509235/100337416	14
bta04512	bta04512	ECM-receptor interaction	11/302	89/9012	0.000177258	0.0152442	0.0134343	511043/529670/526409/511422/282187/522692/282188/532127/538430/506995/282194	11
bta04080	bta04080	Neuroactive ligand-receptor interaction	26/302	380/9012	0.000417779	0.0197685	0.0174215	768325/531838/281354/281552/280685/280888/532553/534626/512045/527180/617510/281749/517040/507053/280804/107131508/767936/282603/407178/538963/526221/280839/100337491/530472/101906668/618896	26
bta05414	bta05414	Dilated cardiomyopathy	11/302	99/9012	0.000454655	0.0197685	0.0174215	511094/280765/534069/282714/532127/506995/505519/100296004/509486/100300716/519331	11
bta05146	bta05146	Amoebiasis	12/302	117/9012	0.000530638	0.0197685	0.0174215	511043/534069/529670/282187/282188/282002/510833/781726/281214/524513/281212/100300716	12
bta04310	bta04310	Wnt signaling pathway	15/302	169/9012	0.000536356	0.0197685	0.0174215	511478/524255/530147/785924/520544/785152/282002/445420/518004/523661/537631/530005/511308/789390/282880	15
bta04650	bta04650	Natural killer cell mediated cytotoxicity	14/302	157/9012	0.000779942	0.0228603	0.0201462	618565/282002/783508/100124404/100336795/100850276/404100/505326/100300716/534680/100140174/100336869/353254/537065	14
bta05323	bta05323	Rheumatoid arthritis	11/302	106/9012	0.000814858	0.0228603	0.0201462	613811/534069/281108/282495/101904667/281214/281212/281309/282494/100300716/786717	11
bta04612	bta04612	Antigen processing and presentation	10/302	91/9012	0.000894664	0.0228603	0.0201462	618565/281108/407173/282495/282494/786717/100140174/100336869/353254/537065	10
bta05410	bta05410	Hypertrophic cardiomyopathy	10/302	92/9012	0.000974665	0.0228603	0.0201462	511094/280765/534069/282714/532127/506995/505519/100296004/509486/519331	10
bta05322	bta05322	Systemic lupus erythematosus	16/302	203/9012	0.00128534	0.0276349	0.0243539	107131209/512045/282495/282494/615183/100300716/524808/786717/506306/104975676/104968456/100295221/616868/616776/615043/520120	16
bta05150	bta05150	Staphylococcus aureus infection	10/302	107/9012	0.00305786	0.0559362	0.049295	506480/280792/107131209/512045/282495/539216/282494/510914/100300716/786717	10
bta04672	bta04672	Intestinal immune network for IgA production	7/302	58/9012	0.00307332	0.0559362	0.049295	613811/539108/282495/282494/100300716/786717/784268	7
bta05143	bta05143	African trypanosomiasis	6/302	44/9012	0.0032521	0.0559362	0.049295	529670/282002/511735/100300716/512439/100140149	6
bta05416	bta05416	Viral myocarditis	8/302	78/9012	0.00443638	0.0715367	0.0630433	282714/407173/282495/282494/781996/100296004/100300716/786717	8
bta00330	bta00330	Arginine and proline metabolism	6/302	49/9012	0.00560342	0.0850402	0.0749436	536132/414348/286822/507913/506961/614200	6
bta04972	bta04972	Pancreatic secretion	9/302	102/9012	0.00707513	0.10141	0.0893701	613800/281067/784876/617510/281752/282002/505049/282603/282687	9
bta04510	bta04510	Focal adhesion	14/302	201/9012	0.00761284	0.103374	0.0911011	511043/529670/526409/511422/282187/282188/282002/526379/532127/506995/505519/282194/537631/514106	14
bta04060	bta04060	Cytokine-cytokine receptor interaction	20/302	333/9012	0.00827162	0.105999	0.093414	615848/523429/539800/528492/613811/534069/522114/508292/282574/281254/509167/280804/514239/539108/617566/517354/281214/281212/784268/100139916	20
bta05205	bta05205	Proteoglycans in cancer	14/302	204/9012	0.00862782	0.105999	0.093414	280847/524255/280760/534069/522419/282187/282188/282002/445420/281108/530005/511308/615239/782170	14
bta05320	bta05320	Autoimmune thyroid disease	7/302	73/9012	0.0108921	0.127734	0.112569	281552/407173/282495/282494/505326/100300716/786717	7
bta04926	bta04926	Relaxin signaling pathway	10/302	131/9012	0.0124622	0.130369	0.11489	536132/281204/282187/282188/281914/507053/537631/510833/281797/530472	10
bta04610	bta04610	Complement and coagulation cascades	8/302	93/9012	0.0125428	0.130369	0.11489	280792/107131209/280685/512045/281035/281376/282006/538963	8
bta05330	bta05330	Allograft rejection	6/302	58/9012	0.0126326	0.130369	0.11489	407173/282495/282494/505326/100300716/786717	6
bta05412	bta05412	Arrhythmogenic right ventricular cardiomyopathy	7/302	76/9012	0.0134306	0.133272	0.117449	280765/514360/532127/445543/506995/780777/519331	7
bta04728	bta04728	Dopaminergic synapse	10/302	134/9012	0.0144414	0.137995	0.121611	509290/281204/534626/282002/529590/537631/511273/526221/281797/101906668	10
bta05144	bta05144	Malaria	6/302	61/9012	0.0159507	0.144066	0.126962	534069/407181/511735/786717/512439/100140149	6
bta04151	bta04151	PI3K-Akt signaling pathway	21/302	379/9012	0.0161935	0.144066	0.126962	533929/511043/509290/281204/529670/615879/282141/526409/511422/522419/282187/282188/404193/616742/532127/280804/506995/282194/506660/281797/100300716	21
bta04514	bta04514	Cell adhesion molecules	11/302	163/9012	0.0210238	0.180805	0.159339	538846/414735/525767/516017/532127/540576/407173/282495/536092/282494/786717	11
bta04613	bta04613	Neutrophil extracellular trap formation	15/302	253/9012	0.0229874	0.191314	0.1686	280792/511206/512045/282002/615183/100300716/524808/506306/104975676/104968456/100295221/616868/616776/615043/520120	15
bta02010	bta02010	ABC transporters	6/302	68/9012	0.02593	0.209061	0.184239	100336913/281067/520925/101909228/100337270/784305	6
bta04024	bta04024	cAMP signaling pathway	14/302	243/9012	0.0339278	0.259199	0.228425	613800/511094/533048/281552/281067/506061/280888/534626/281749/517040/537631/526221/280839/784305	14
bta05032	bta05032	Morphine addiction	7/302	92/9012	0.0343891	0.259199	0.228425	281204/506061/527180/282002/517040/522509/281797	7
bta04260	bta04260	Cardiac muscle contraction	7/302	93/9012	0.0361673	0.259199	0.228425	511094/783202/282714/505519/100296004/509486/519331	7
bta04350	bta04350	TGF-beta signaling pathway	7/302	93/9012	0.0361673	0.259199	0.228425	281154/530147/280760/535280/534069/512301/617566	7
bta05145	bta05145	Toxoplasmosis	8/302	114/9012	0.0373621	0.260525	0.229594	511043/534069/529670/537631/404074/282495/282494/781996	8
bta05202	bta05202	Transcriptional misregulation in cancer	12/302	202/9012	0.0389805	0.261361	0.23033	282261/524303/511037/511206/534626/445543/512259/281309/505326/100300716/786717/100847469	12
bta04061	bta04061	Viral protein interaction with cytokine and cytokine receptor	7/302	95/9012	0.0399036	0.261361	0.23033	613811/508292/509167/539108/517354/281214/281212	7
bta05310	bta05310	Asthma	4/302	39/9012	0.040521	0.261361	0.23033	282495/282494/100300716/786717	4
bta04971	bta04971	Gastric acid secretion	6/302	76/9012	0.0416065	0.261817	0.230732	533343/281067/784876/282002/526379/280800	6
bta04940	bta04940	Type I diabetes mellitus	5/302	60/9012	0.0499332	0.300974	0.26524	407173/282495/282494/505326/786717	5
