# Supplementary material for: RNA-Seq Analysis of Peripheral Whole Blood from Dairy Bulls with High and Low Antibody-Mediated Immune Responses—A Preliminary Study
Source: Animals (Basel). 2023 Jul 5;13(13):2208. doi: 10.3390/ani13132208 (PMC10339907; doi:10.3390/ani13132208)
Supplement: Supplementary file 1 [file animals-13-02208-s001.zip › Supplementary_File_S4.csv]

	cluster	0d	14d	21d	28d
FGF18	5	0.007177	0	0.028936333	0.017730333
IL5RA	1	3.147085	13.893026	13.653381	8.408576
WFIKKN2	1	0.035768333	0.090608333	0.072075	0.035100667
LAMC2	2	0	0.003352	0	0
LTF	3	0.252445333	0.133271	0.174598333	0.116524
KRT18	4	0.006063333	7.00E-06	0	0.016916
LUM	5	0	0	0.015545	0
SPRY2	2	1.902808	2.123521667	1.844602333	1.534214
IL36A	4	0	0.073138667	0	0.108403667
PGLYRP1	3	2.136361333	0.720386667	0.649088	1.354993
BAMBI	1	0.233207667	0.465851333	0.388109667	0.239305
DCN	5	0.022546	0	0.028642	0.019303
RARRES2	1	0.040694333	0.117672333	0.106757	0.098552667
CXCL12	4	0.620907667	0.945097333	0.464093333	1.034380667
DES	2	0	0.012745	0	0
TGFB2	4	1.106116333	0.662255	1.065407333	2.003977
IL1RL2	5	0.016099333	0.025276667	0.033644	0
TSHB	5	0.213608333	0.361085333	0.528060333	0.338764333
FGG	4	0.005959	0	0	0.013346333
F2	1	0.049227667	0.120234	0.116687333	0.068105333
CDH5	5	0.059992	0.094850333	0.134217667	0.104996
SPRY4	1	0.055037667	0.212815333	0.141384667	0.086682333
IL34	2	0.031949333	0.061404	0.030129	0.056046333
INHA	1	0.034504667	0.082463333	0.090664	0.044723333
ANGPT2	3	0.014144667	0.007648667	0.013915333	0
TNR	2	0.014144667	0.068900333	0.017581	0.035968
C5	3	0.005142667	0.000721333	0.003407667	0.001703
LPO	5	0	0.007020333	0.011751667	0.00926
CCK	2	0.018553333	0.045766667	0.008065	0
COL1A1	5	0.072710667	0.009187667	0.122543	0.094406667
PRKCG	1	0.546870667	2.835921333	2.623017667	1.905927
PBLD	4	0.062500333	0.055238	0.037272	0.076846667
MMP13	2	0.042789667	0.189749667	0.024783	0.050967667
SERPING1	4	0.303059	0.262495333	0.273718667	0.336543333
KCNIP3	4	0.197866	0.210861667	0.131029333	0.287719667
TNFSF15	5	0.026	0.041438333	0.115839667	0.047991
ITGB4	1	0.324178667	0.583869667	0.484245333	0.253742
MYL2	5	0	0.018211333	0.036385333	0
CCR10	3	2.464341667	1.487022333	1.808565667	1.952256667
BMP6	1	0.037293	0.144086	0.126489333	0.114161333
JSP.1	3	1918.417521	1327.638265	1321.128683	1699.352661
BOLA-DQB	3	59.42115533	42.19125467	40.87619	55.31063367
HPGD	1	9.698690333	18.731498	19.78076633	13.58506233
CXCL2	3	0.849808333	0.398323	0.403425333	0.527198333
KRT26	3	0.249834667	0.008393	0.061457667	0.189698667
GRO1	3	4.935584333	0.252082667	0.167452	0.569771333
HBE4	3	0.320009667	0.017823333	0.057512667	0.114392
BOLA-DQA5	3	29.592282	27.73189767	21.86185467	26.63251433
HBG	3	141.959284	7.193165	6.413664333	20.08799933
HBM	3	29.40899433	0.780202667	0.608404	1.137808
HBE2	3	0.12129	0	0.027281333	0.029147333
KRT23	1	0.576138	1.249729667	1.108617667	0.858092667
TNFRSF17	3	0.976644	0.515567667	0.386176333	0.529110667
HBA	3	6665.619487	258.3385123	241.7374317	712.2102963
H2BC13	1	6.748355333	10.852294	10.542041	9.041210333
KIR3DL2	4	0.370303667	0.398992333	0.379555333	0.481772667
